# Supplementary material for: Inhibition of Zinc Dendrites Realized by a β-P(VDF-TrFE) Nanofiber Layer in Aqueous Zn-Ion Batteries
Source: Membranes (Basel). 2022 Oct 19;12(10):1014. doi: 10.3390/membranes12101014 (PMC9610699; doi:10.3390/membranes12101014)
Supplement: Supplementary file 1 [file membranes-12-01014-s001.zip]

Archive with 1 entries (1 files):
- membranes-1943174-supplementary.pdf
